# Supplementary material for: A comparison of performance of plant miRNA target prediction tools and the characterization of features for genome-wide target prediction
Source: BMC Genomics. 2014 May 8;15(1):348. doi: 10.1186/1471-2164-15-348 (PMC4035075; doi:10.1186/1471-2164-15-348)
Supplement: Supplementary file 8 — Additional file 8: List of miRNA-mRNA interactions that are reported in Arabidopsis and conserved in other species (Arabidopsis dataset; A-C) and those reported from other species but not conserved in Arabidopsis (non-Arabidopsis dataset; E-G). (XLS 54 KB) [file 12864_2014_6052_MOESM8_ESM.xls]

## Sheet: Sheet1
Additonal file 8: List of miRNA-mRNA interactions that are reported in Arabidopsis and conserved in other species (Arabidopsis dataset; A-C) and those reported from other species but not conserved in Arabidopsis (non-Arabidopsis dataset; E-G).
miRNA	Target	Conserved in species		miRNA	Target	Conserved in species
miR156a	AT1G27360	ath, osa, gma, vvi, mtr, pgi, Aly, Sly, tae		gma-miR1508b	Glyma13g35890.1	gma
miR156a	AT1G27370	ath, osa, gma, vvi, mtr, pgi, bra, Aly, Sly, tae		gma-miR1509a	Glyma18g03980.2	gma
miR156a	AT1G53160.1	ath, osa, gma, vvi, ptc, mtr, pgi, Aly, Sly, tae		gma-miR1510b	Glyma06g46830.1	gma
miR156a	AT1G69170	ath, osa, gma, vvi, mtr, pgi, bra, Aly, Sly, tae		gma-miR1510b	Glyma12g27800.1	gma
miR156a	AT2G33810	ath, osa, gma, vvi, mtr, pgi, bra, Aly, Sly, tae		gma-miR1510b	Glyma15g37280.1	gma
miR156a	AT2G42200	ath, osa, gma, vvi, mtr, pgi, bra, Aly, Sly, tae		gma-miR1510b	Glyma19g07650.1	gma
miR156a	AT3G15270	ath, osa, gma, vvi, mtr, pgi, Aly, Sly, tae		gma-miR1510b	Glyma19g07700.1	gma
miR156a	AT3G57920	ath, osa, gma, vvi, mtr, pgi, bra, Aly, Sly, tae		gma-miR1513	Glyma08g27950.1	gma
miR156a	AT5G43270	ath, osa, gma, vvi, mtr, pgi, bra, Aly, Sly, tae		gma-miR1514a	Glyma07g05360.2	gma
miR156a	AT5G50570	ath, osa, gma, vvi, mtr, pgi, Aly, Sly, tae		gma-miR1515	Glyma09g02920.1	gma
miR156a	AT5G50670	ath, osa, gma, vvi, mtr, pgi, Aly, Sly, tae		gma-miR1518	Glyma15g12180.1	gma
miR156g	AT1G27360	ath, osa, gma, vvi, mtr, pgi, Aly, Sly, tae		gma-miR1520g	Glyma06g02900.1	gma
miR156g	AT1G27370	ath, osa, gma, vvi, mtr, pgi, bra, Aly, Sly, tae		gma-miR1520g	Glyma09g15630.1	gma
miR156g	AT1G53160.1	ath, osa, gma, vvi, ptc, mtr, pgi, Aly, Sly, tae		gma-miR1520n	Glyma15g09730.1	gma
miR156g	AT1G69170	ath, osa, gma, vvi, mtr, pgi, bra, Aly, Sly, tae		gma-miR1520o	Glyma04g10200.1	gma
miR156g	AT2G33810	ath, osa, gma, vvi, mtr, pgi, bra, Aly, Sly, tae		gma-miR1523	Glyma20g02470.1	gma
miR156g	AT2G42200	ath, osa, gma, vvi, mtr, pgi, bra, Aly, Sly, tae		gma-miR1526	Glyma08g09640.1	gma
miR156g	AT3G57920	ath, osa, gma, vvi, mtr, pgi, bra, Aly, Sly, tae		gma-miR1529	Glyma01g44280.1	gma
miR156g	AT5G43270	ath, osa, gma, vvi, mtr, pgi, bra, Aly, Sly, tae		gma-miR1529	Glyma17g18410.1	gma
miR156g	AT5G50570	ath, osa, gma, vvi, mtr, pgi, Aly, Sly, tae		gma-miR1531	Glyma16g33400.1	gma
miR156g	AT5G50670	ath, osa, gma, vvi, mtr, pgi, Aly, Sly, tae		gma-miR1532	Glyma10g28900.1	gma
miR156g	AT3G15270	ath, osa, ptc, mtr, Aly, Sly, tae		gma-miR1535	Glyma08g22920.1	gma
miR156h	AT1G27360	ath, osa, gma, vvi, mtr, pgi, Aly, Sly, tae		gma-miR156c	Glyma16g05900.1	gma
miR156h	AT1G27370	ath, osa, gma, vvi, mtr, pgi, bra, Aly, Sly, tae		gma-miR156c	Glyma18g00890.1	gma
miR156h	AT1G53160.1	ath, osa, gma, vvi, ptc, mtr, pgi, Aly, Sly, tae		gma-miR156f	Glyma07g07870.1	gma
miR156h	AT1G69170	ath, osa, gma, vvi, mtr, pgi, bra, Aly, Sly, tae		gma-miR159a	Glyma13g34710.1	gma
miR156h	AT2G33810	ath, osa, gma, vvi, mtr, pgi, bra, Aly, Sly, tae		gma-miR159d	Glyma12g09420.1	gma
miR156h	AT2G42200	ath, osa, gma, vvi, mtr, pgi, bra, Aly, Sly, tae		gma-miR167a	Glyma09g34020.1	gma
miR156h	AT3G57920	ath, osa, gma, vvi, mtr, pgi, Aly, Sly, tae		gma-miR4348	Glyma12g28680.1	gma
miR156h	AT5G43270	ath, osa, gma, vvi, mtr, pgi, bra, Aly, Sly, tae		gma-miR4348	Glyma16g31560.1	gma
miR156h	AT5G50570	ath, osa, gma, vvi, mtr, pgi, Aly, Sly, tae		gma-miR4357	Glyma01g35530.1	gma
miR156h	AT5G50670	ath, osa, gma, vvi, mtr, pgi, Aly, Sly, tae		gma-miR4357	Glyma13g01500.1	gma
miR157a	AT1G27360	ath, gma, mtr, Aly, Sly, tae		gma-miR4358	Glyma19g28780.1	gma
miR157a	AT1G27370	ath, gma, mtr, bra, Aly, Sly, tae		gma-miR4365	Glyma11g20940.1	gma
miR157a	AT1G53160.1	ath, gma, ptc, mtr, Aly, Sly, tae		gma-miR4365	Glyma20g12720.1	gma
miR157a	AT1G69170	ath, gma, mtr, bra, Aly, Sly, tae		gma-miR4365	Glyma20g30200.1	gma
miR157a	AT2G33810	ath, gma, mtr, bra, Aly, Sly, tae		gma-miR4369	Glyma19g43800.1	gma
miR157a	AT2G42200	ath, gma, mtr, bra, Aly, Sly, tae		gma-miR4371c	Glyma15g08400.4	gma
miR157a	AT3G57920	ath, gma, mtr, bra, Aly, Sly, tae		gma-miR4374b	Glyma01g36660.1	gma
miR157a	AT5G43270	ath, gma, mtr, bra, Aly, Sly, tae		gma-miR4377	Glyma06g04910.1	gma
miR157a	AT5G50570	ath, gma, mtr, Aly, Sly, tae		gma-miR4380b	Glyma06g10840.1	gma
miR157a	AT5G50670	ath, gma, mtr, Aly, Sly, tae		gma-miR4387b	Glyma08g43670.1	gma
miR157d	AT1G27360	ath, gma, mtr, Aly, Sly, tae		gma-miR4390	Glyma15g06380.1	gma
miR157d	AT1G27370	ath, gma, mtr, bra, Aly, Sly, tae		gma-miR4398	Glyma02g25150.1	gma
miR157d	AT3G15270	ath, gma, mtr, Aly, Sly, tae		gma-miR4399	Glyma17g34370.1	gma
miR157d	AT3G57920	ath, gma, mtr, bra, Aly, Sly, tae		gma-miR4402	Glyma02g18090.1	gma
miR157d	AT5G43270	ath, gma, mtr, bra, Aly, Sly, tae		gma-miR4403	Glyma19g36500.1	gma
miR157d	AT5G50570	ath, gma, mtr, Aly, Sly, tae		gma-miR4406	Glyma03g17300.1	gma
miR157d	AT5G50670	ath, gma, mtr, Aly, Sly, tae		gma-miR4407	Glyma05g04810.1	gma
miR158a	AT1G64100	ath		gma-miR4408	Glyma16g34800.1	gma
miR158a	AT3G03580	ath		gma-miR4409	Glyma16g04060.3	gma
miR159a	AT2G26950	ath, osa, gma, vvi, pgi, Aly, tae		gma-miR4415	Glyma02g20490.1	gma
miR159a	AT2G32460	ath, osa, gma, vvi, pgi, Aly, tae		gma-miR4416	Glyma01g44970.1	gma
miR159a	AT3G60460	ath, osa, gma, vvi, pgi, Aly, tae		gma-miR482a-3p	Glyma12g34690.1	gma
miR159a	AT5G55020	ath, osa, gma, vvi, pgi, Aly, tae		gma-miR482a-3p	Glyma18g51550.1	gma
miR159b	AT2G26950	ath, osa, gma, vvi, pgi, Aly, tae		osa-miR1320	Os05g47550.1	osa
miR159b	AT4G26930	ath, osa, gma, vvi, pgi, Aly, tae		osa-miR1425	Os01g49580.1	osa
miR159b	AT5G55020	ath, osa, gma, vvi, pgi, Aly, tae		osa-miR1425	Os05g40700.1	osa
miR159c	AT2G26950	ath, osa, gma, vvi, pgi, Aly, tae		osa-miR1425	Os08g01640.1	osa
miR159c	AT3G11440	ath, osa, gma, vvi, pgi, Aly, tae		osa-miR1425	Os08g01650.1	osa
miR159c	AT4G26930	ath, osa, gma, vvi, pgi, Aly, tae		osa-miR1425	Os08g01870.1	osa
miR159c	AT5G06100	ath, osa, gma, vvi, pgi, Aly, tae		osa-miR1425	Os10g35230.1	osa
miR159c	AT5G55020	ath, osa, gma, vvi, pgi, bra, Aly, tae		osa-miR1425	Os10g35240.1	osa
miR160a	AT1G77850	ath, osa, gma, ptc, mtr, Sly, tae		osa-miR1425	Os10g35436.1	osa
miR160a	AT2G28350	ath, osa, gma, mtr, Aly, Sly, tae		osa-miR1425	Os10g35640.1	osa
miR160a	AT4G30080	ath, osa, gma, mtr, Aly, Sly, tae		osa-miR1428e-3p	Os03g17980.1	osa
miR161.1a	AT1G06580	ath, Aly		osa-miR1428e-3p	Os08g37800.1	osa
miR161.1a	AT1G62670	ath, Aly		osa-miR1436	Os03g48010.1	osa
miR161.1a	AT1G62860	ath, Aly		osa-miR1439	Os09g33690.4	osa
miR161.1a	AT1G62910	ath, Aly		osa-miR1442	Os02g58670.1	osa
miR161.1a	AT1G62930	ath, Aly		osa-miR1846d-5p	Os06g14060.1	osa
miR161.1a	AT1G63080	ath, Aly		osa-miR1850.1	Os04g47410.5	osa
miR161.1a	AT1G63130	ath, Aly		osa-miR1857-3p	Os11g45590.2	osa
miR161.1a	AT1G63150	ath, Aly		osa-miR1861h	Os05g51790.1	osa
miR161.1a	AT1G63400	ath, Aly		osa-miR2098-3p	Os03g23050.1	osa
miR161.1a	AT1G64583.1	ath, Aly		osa-miR2098-5p	Os07g03279.1	osa
miR161.1a	AT5G16640	ath, Aly		osa-miR2102-5p	Os05g37460.1	osa
miR161.1a	AT5G41170	ath, Aly		osa-miR2868	Os11g14140.1	osa
miR161.2a	AT1G06580	ath, Aly		osa-miR408	Os02g52180.1	osa
miR161.2a	AT1G62590	ath, Aly		osa-miR408	Os03g15340.1	osa
miR161.2a	AT1G62670	ath, Aly		osa-miR408	Os03g50140.1	osa
miR161.2a	AT1G62910	ath, Aly		osa-miR408	Os04g46130.1	osa
miR161.2a	AT1G62930	ath, Aly		osa-miR408	Os06g11490.1	osa
miR161.2a	AT1G63070	ath, Aly		osa-miR408	Os08g37670.1	osa
miR161.2a	AT1G63080	ath, Aly		osa-miR415	Os01g73160.1	osa
miR161.2a	AT1G63130	ath, Aly		osa-miR415	Os04g52050.1	osa
miR161.2a	AT1G63150	ath, Aly		osa-miR419	Os05g06280.2	osa
miR161.2a	AT1G63230	ath, Aly		osa-miR437	Os02g18080.1	osa
miR161.2a	AT1G63330	ath, Aly		osa-miR444a.2	Os05g47560.1	osa
miR161.2a	AT1G63400	ath, Aly		osa-miR444a.2	Os08g06510.1	osa
miR161.2a	AT1G64583.1	ath, Aly		osa-miR444b.1	Os02g13420.1	osa
miR161.2a	AT2G41720	ath, Aly		osa-miR444b.1	Os02g49090.1	osa
miR161.2a	AT3G16710	ath, Aly		osa-miR444b.1	Os03g32499.1	osa
miR161.2a	AT4G26800	ath, Aly		osa-miR444d.3	Os02g49840.1	osa
miR161.2a	AT5G16640	ath, Aly		osa-miR528	Os06g06050.1	osa
miR161.2a	AT5G41170	ath, Aly		osa-miR528	Os06g11310.1	osa
miR161.2a	AT5G65560	ath, Aly		osa-miR528	Os06g37150.1	osa
miR162a	AT1G01040.1	ath, osa, vvi, pgi, Aly		osa-miR528	Os07g38290.1	osa
miR163a	AT1G66690	ath, Aly		osa-miR528	Os08g04310.1	osa
miR163a	AT1G66700	ath, Aly		osa-miR529b	Os01g69830.1	osa
miR163a	AT1G66720	ath, Aly		osa-miR529b	Os06g04270.1	osa
miR163a	AT3G44860	ath, Aly		osa-miR529b	Os08g39890.1	osa
miR163a	AT3G44870	ath, Aly		osa-miR529b	Os09g31438.1	osa
miR164a	AT1G56010	ath, osa, vvi, ptc, mtr, pgi, Aly, Sly, tae		osa-miR529b	Os09g32944.1	osa
miR164a	AT3G12977	ath, osa, gma, vvi, mtr, pgi, Aly, Sly, tae		osa-miR530-5p	Os02g14990.1	osa
miR164a	AT3G15170	ath, osa, gma, vvi, mtr, pgi, Aly, Sly, tae		osa-miR812a	Os03g22050.2	osa
miR164a	AT5G07680	ath, osa, gma, vvi, mtr, pgi, Aly, Sly, tae		osa-miR814a	Os12g39380.1	osa
miR164a	AT5G53950	ath, osa, gma, vvi, mtr, pgi, Aly, Sly, tae		vvi-miR479	GSVIVT00016023001	vvi
miR164a	AT5G61430	ath, osa, gma, vvi, mtr, pgi, bra, Aly, Sly, tae		vvi-miR482	GSVIVT00007544001	vvi
miR164c	AT1G56010	ath, osa, gma, vvi, ptc, mtr, pgi, Aly, Sly, tae		vvi-miR482	GSVIVT00010337001	vvi
miR164c	AT3G12977	ath, osa, gma, vvi, mtr, pgi, Aly, Sly, tae		vvi-miR535a	GSVIVT00002776001	vvi
miR164c	AT3G15170	ath, osa, gma, vvi, mtr, pgi, Aly, Sly, tae		vvi-miR535a	GSVIVT00002801001	vvi
miR164c	AT5G07680	ath, osa, gma, vvi, mtr, pgi, Aly, Sly, tae		vvi-miR535a	GSVIVT00020497001	vvi
miR164c	AT5G39610	ath, osa, gma, vvi, mtr, pgi, Aly, Sly, tae		vvi-miR535a	GSVIVT00025360001	vvi
miR164c	AT5G53950	ath, osa, gma, vvi, mtr, pgi, Aly, Sly, tae		vvi-miR535a	GSVIVT00034694001	vvi
miR164c	AT5G61430	ath, osa, gma, vvi, mtr, pgi, Aly, Sly, tae
miR165a	AT1G30490	ath, vvi, Aly, Sly, tae
miR165a	AT1G52150	ath, vvi, Aly, Sly, tae
miR165a	AT2G34710	ath, vvi, Aly, Sly, tae
miR165a	AT4G32880	ath, vvi, Aly, Sly, tae
miR165a	AT5G60690	ath, vvi, Aly, Sly, tae
miR166a	AT1G30490	ath, osa, gma, vvi, mtr, pgi, Aly, Sly, tae
miR166a	AT1G52150	ath, osa, gma, vvi, mtr, pgi, Aly, Sly, tae
miR166a	AT2G34710	ath, osa, gma, vvi, mtr, pgi, Aly, Sly, tae
miR166a	AT4G32880	ath, osa, gma, vvi, mtr, pgi, Aly, Sly, tae
miR166a	AT5G60690	ath, osa, gma, vvi, mtr, pgi, Aly, Sly, tae
miR167a	AT5G37020	ath, osa, gma, vvi, mtr, pgi, bra, Aly, Sly
miR167c	AT1G30330	ath, osa, gma, vvi, mtr, pgi, Aly, Sly
miR167c	AT5G37020	ath, osa, gma, vvi, mtr, pgi, Aly, Sly
miR168a	AT1G48410	ath, osa, Aly
miR169a	AT1G17590	ath, osa, vvi, mtr, pgi, Aly, tae
miR169a	AT1G54160	ath, osa, vvi, mtr, pgi, Aly, tae
miR169a	AT1G72830	ath, osa, vvi, mtr, pgi, Aly, tae
miR169a	AT3G20910	ath, osa, vvi, mtr, pgi, Aly, tae
miR169a	AT5G12840	ath, osa, vvi, mtr, pgi, Aly, tae
miR169b	AT1G17590	ath, osa, vvi, mtr, pgi, Aly, tae
miR169b	AT1G54160	ath, osa, vvi, mtr, pgi, Aly, tae
miR169b	AT1G72830	ath, osa, vvi, mtr, pgi, Aly, tae
miR169b	AT3G05690	ath, osa, vvi, mtr, pgi, Aly, tae
miR169b	AT3G20910	ath, osa, vvi, mtr, pgi, Aly, tae
miR169b	AT5G06510	ath, osa, vvi, mtr, pgi, Aly, tae
miR169b	AT5G12840	ath, osa, vvi, mtr, pgi, Aly, tae
miR169d	AT3G05690	ath, osa, vvi, mtr, pgi, Aly, tae
miR169d	AT3G20910	ath, osa, vvi, mtr, pgi, Aly, tae
miR169d	AT5G06510	ath, osa, vvi, mtr, pgi, Aly, tae
miR169d	AT5G12840	ath, osa, vvi, mtr, pgi, Aly, tae
miR169h	AT1G17590	ath, osa, vvi, mtr, pgi, Aly, tae
miR169h	AT1G54160	ath, osa, vvi, mtr, pgi, Aly, tae
miR169h	AT1G72830	ath, osa, vvi, mtr, pgi, Aly, tae
miR169h	AT3G05690	ath, osa, vvi, mtr, pgi, Aly, tae
miR169h	AT5G06510	ath, osa, vvi, mtr, pgi, Aly, tae
miR169h	AT5G12840	ath, osa, vvi, mtr, pgi, Aly, tae
miR170a	AT2G45160	ath, Aly
miR170a	AT3G60630	ath, Aly
miR170a	AT4G00150	ath, ptc, Aly
miR171a	AT2G45160	ath, osa, mtr, Aly, Sly, tae
miR171a	AT3G60630	ath, osa, mtr, Aly, Sly, tae
miR171a	AT4G00150	ath, osa, ptc, mtr, Aly, Sly, tae
miR171b	AT2G45160	ath, osa, vvi, ptc, mtr, pgi, bra, Aly, Sly, tae
miR171b	AT3G60630	ath, osa, vvi, mtr, pgi, Aly, Sly, tae
miR171b	AT4G00150	ath, osa, vvi, ptc, mtr, pgi, Aly, Sly, tae
miR172a	AT2G28550	ath, osa, vvi, ptc, mtr, pgi, bra, Aly, Sly, tae
miR172a	AT2G39250	ath, osa, vvi, mtr, pgi, bra, Aly, Sly, tae
miR172a	AT3G54990	ath, osa, vvi, mtr, pgi, bra, Aly, Sly, tae
miR172a	AT4G36920	ath, osa, vvi, mtr, pgi, bra, Aly, Sly, tae
miR172a	AT5G60120	ath, osa, vvi, mtr, pgi, bra, Aly, Sly, tae
miR172a	AT5G67180	ath, osa, vvi, mtr, pgi, bra, Aly, Sly, tae
miR172c	AT2G28550	ath, osa, vvi, ptc, mtr, pgi, bra, Aly, Sly, tae
miR172c	AT2G39250	ath, osa, vvi, mtr, pgi, bra, Aly, Sly, tae
miR172c	AT3G54990	ath, osa, vvi, mtr, pgi, bra, Aly, Sly, tae
miR172c	AT4G36920	ath, osa, vvi, mtr, pgi, bra, Aly, Sly, tae
miR172c	AT5G60120	ath, osa, vvi, mtr, pgi, bra, Aly, Sly, tae
miR172c	AT5G67180	ath, osa, vvi, mtr, pgi, bra, Aly, Sly, tae
miR172e	AT2G28550	ath, osa, vvi, ptc, mtr, pgi, bra, Aly, Sly, tae
miR172e	AT2G39250	ath, osa, vvi, mtr, pgi, bra, Aly, Sly, tae
miR172e	AT3G54990	ath, osa, vvi, mtr, pgi, bra, Aly, Sly, tae
miR172e	AT4G36920	ath, osa, vvi, mtr, pgi, bra, Aly, Sly, tae
miR172e	AT5G60120	ath, osa, vvi, mtr, pgi, bra, Aly, Sly, tae
miR172e	AT5G67180	ath, osa, vvi, mtr, pgi, bra, Aly, Sly, tae
miR173a	AT1G50055	ath, Aly
miR173a	AT2G27400	ath, Aly
miR173a	AT2G39675	ath, Aly
miR173a	AT2G39681	ath, Aly
miR319a	AT1G30210	ath, osa, gma, vvi, Aly, tae
miR319a	AT1G53230	ath, osa, gma, vvi, Aly, tae
miR319a	AT2G31070	ath, osa, gma, vvi, Aly, tae
miR319a	AT3G15030	ath, osa, gma, vvi, Aly, tae
miR319a	AT4G18390	ath, osa, gma, vvi, Aly, tae
miR319c	AT1G30210	ath, osa, gma, vvi, Aly, tae
miR319c	AT1G53230	ath, osa, gma, vvi, Aly, tae
miR319c	AT2G31070	ath, osa, gma, vvi, Aly, tae
miR319c	AT3G15030	ath, osa, gma, vvi, Aly, tae
miR319c	AT4G18390	ath, osa, gma, vvi, Aly, tae
miR390a	AT3G17185	ath, osa, vvi, mtr, pgi, Aly, tae
miR393a	AT1G12820	ath, osa, pgi, Aly, tae
miR393a	AT3G23690	ath, osa, pgi, Aly, tae
miR393a	AT3G26810	ath, osa, ptc, pgi, Aly, tae
miR393a	AT4G03190	ath, osa, pgi, Aly, tae
miR393a	AT3G62980	ath, osa, Aly, tae
miR394a	AT1G27340	ath, osa, gma, ptc, pgi, bra, Aly, tae
miR395a	AT3G22890	ath, osa, pgi, Aly, tae
miR395a	AT4G14680	ath, osa, ptc, pgi, Aly, tae
miR395a	AT5G10180	ath, osa, pgi, Aly, tae
miR395a	AT5G43780	ath, osa, pgi, Aly, tae
miR395b	AT3G22890	ath, osa, pgi, bra, Aly, tae
miR395b	AT4G14680	ath, osa, pgi, Aly, tae
miR395b	AT5G10180	ath, osa, pgi, Aly, tae
miR395b	AT5G43780	ath, osa, pgi, bra, Aly, tae
miR396a	AT2G36400	ath, osa, mtr, pgi, Aly, tae
miR396a	AT3G52910	ath, osa, mtr, pgi, Aly, tae
miR396a	AT4G24150	ath, osa, mtr, pgi, Aly, tae
miR396a	AT5G53660	ath, osa, mtr, pgi, Aly, tae
miR396b	AT2G22840	ath, osa, mtr, pgi, Aly, tae
miR396b	AT2G36400	ath, osa, mtr, pgi, Aly, tae
miR396b	AT3G52910	ath, osa, mtr, pgi, Aly, tae
miR396b	AT4G24150	ath, osa, mtr, pgi, Aly, tae
miR396b	AT4G37740	ath, osa, mtr, pgi, Aly, tae
miR396b	AT5G53660	ath, osa, mtr, pgi, Aly, tae
miR397a	AT2G29130	ath, osa, vvi, pgi, Aly
miR397a	AT2G38080	ath, osa, vvi, pgi, Aly
miR397a	AT5G60020	ath, osa, vvi, pgi, Aly
miR398a	AT2G28190	ath, osa, gma, Aly
miR398a	AT3G15640	ath, osa, gma, Aly
miR398b	AT2G28190	ath, osa, gma, Aly
miR398b	AT3G15640	ath, osa, gma, Aly
miR399a	AT2G33770	ath, osa, pgi, Aly
miR399b	AT2G33770	ath, osa, pgi, Aly
miR400a	AT1G06580	ath, Aly
miR400a	AT1G22960	ath, Aly
miR400a	AT1G62590	ath, Aly
miR400a	AT1G62670	ath, Aly
miR400a	AT1G62720	ath, Aly
miR400a	AT1G62910	ath, Aly
miR400a	AT1G62930	ath, Aly
miR400a	AT1G63070	ath, Aly
miR400a	AT1G63080	ath, Aly
miR400a	AT1G63130	ath, Aly
miR400a	AT1G63330	ath, Aly
miR400a	AT1G63400	ath, Aly
miR400a	AT1G64580	ath, Aly
miR400a	AT3G16710	ath, Aly
miR400a	AT3G22470	ath, Aly
miR400a	AT4G19440	ath, Aly
miR400a	AT5G16640	ath, Aly
miR400a	AT5G39710	ath, Aly
miR400a	AT5G46680	ath, Aly
miR402a	AT4G34060	ath, Aly
miR403a	AT1G31280	ath, pgi, Aly, Sly
miR408a	AT2G02850	ath, osa, mtr, Aly
miR408a	AT2G30210	ath, osa, mtr, Aly
miR447a	AT3G45090	ath, Aly
miR447a	AT5G60760	ath, Aly
miR472a	AT1G12210	ath, Aly
miR472a	AT1G12220	ath, Aly
miR472a	AT1G12280	ath, Aly
miR472a	AT1G12290	ath, Aly
miR472a	AT1G15890	ath, Aly
miR472a	AT1G51480	ath, Aly
miR472a	AT1G62630	ath, Aly
miR472a	AT1G63360	ath, Aly
miR472a	AT4G10780	ath, Aly
miR472a	AT4G27190	ath, Aly
miR472a	AT5G05400	ath, Aly
miR472a	AT5G43730	ath, Aly
miR472a	AT5G43740	ath, Aly
miR472a	AT5G47260	ath, Aly
miR472a	AT5G63020	ath, Aly
miR771a	AT1G76810	ath
miR773a	AT4G14140	ath, Aly
miR774a	AT3G17265	ath, Aly
miR774a	AT3G17490	ath, Aly
miR774a	AT3G19890	ath, Aly
miR774a	AT3G22700	ath, Aly
miR774a	AT3G22720	ath, Aly
miR775a	AT1G53290	ath, Aly
miR776a	AT5G62310	ath
miR777a	AT1G30060	ath
miR778a	AT2G22740	ath, Aly
miR778a	AT2G35160	ath, Aly
miR779a	AT5G53890	ath, Aly
miR780a	AT5G41610	ath, Aly
miR781a	AT5G23480	ath
miR823a	AT1g69770	ath, Aly
miR824a	AT3G57230	ath, Aly
miR827a	AT1G02860	ath, pgi, Aly
miR828a	AT1g66370	ath, Aly
miR842a	AT5G38550	ath, bra, Aly
miR844a	AT5G51270	ath, Aly
miR846a	AT1g52050	ath, Aly
miR846a	AT1g52060	ath, Aly
miR846a	AT1g52070	ath, Aly
miR846a	AT1g52130	ath, Aly
miR846a	AT1g57570	ath, bra, Aly
miR846a	AT1g60110	ath, Aly
miR846a	AT2g25980	ath, Aly
miR846a	AT5g28520	ath, Aly
miR846a	AT5g49850	ath, Aly
miR846a	AT5g49870	ath, Aly
miR857a	AT3G09220	ath, Aly
miR858a	AT2G47460	ath, Aly, Sly
miR858a	AT3G08500	ath, Aly, Sly
miR859a	AT1g11810	ath, Aly
miR859a	AT1g32140	ath, Aly
miR859a	AT1g67450	ath, Aly
miR859a	AT2g04920	ath, Aly
miR859a	AT2g18780	ath, Aly
miR859a	AT2g24510	ath, Aly
miR859a	AT2g27520	ath, Aly
miR859a	AT3g13820	ath, Aly
miR859a	AT3g13830	ath, Aly
miR859a	AT3g16820	ath, Aly
miR859a	AT3g16880	ath, Aly
miR859a	AT3g17280	ath, Aly
miR859a	AT3g17540	ath, Aly
miR859a	AT3g17570	ath, Aly
miR859a	AT3g19880	ath, Aly
miR859a	AT3g20710	ath, Aly
miR859a	AT3g21170	ath, Aly
miR859a	AT3g22350	ath, Aly
miR859a	AT3g22700	ath, Aly
miR859a	AT3g22710	ath, Aly
miR859a	AT3g22720	ath, Aly
miR859a	AT3g24580	ath, Aly
miR859a	AT3g49510	ath, Aly
miR859a	AT3g49520	ath, Aly
miR859a	AT4g33290	ath, Aly
miR859a	AT5g36200	ath, Aly
miR859a	AT5g36730	ath, Aly
miR859a	AT5g36820	ath, Aly
miR859a	AT5g42460	ath, Aly
ath: Arabidopsis thaliana
gma: Glycine max
Aly: Arabidopsis lyrata
Sly: Solanum lycopersicum
bra: Brassica rapa
pgi: Panax ginseng
osa: Oryza sativa
vvi: Vitis vinifera
tae: Triticum aestivum
mtr: Medicago truncatula
